# Supplementary material for: Spatio–Environmental Analysis of Vespula germanica Nest Records Explains Slow Invasion in South Africa
Source: Insects. 2021 Aug 16;12(8):732. doi: 10.3390/insects12080732 (PMC8396874; doi:10.3390/insects12080732)
Supplement: Supplementary file 1 [file insects-12-00732-s001.zip]

Archive with 2 entries (2 files):
- sup.pdf
- Table S3.xlsx
