# Supplementary material for: Spatio–Environmental Analysis of Vespula germanica Nest Records Explains Slow Invasion in South Africa
Source: Insects. 2021 Aug 16;12(8):732. doi: 10.3390/insects12080732 (PMC8396874; doi:10.3390/insects12080732)
Supplement: Supplementary file 1 [file insects-12-00732-s001.zip › Table S3.xlsx]

## Sheet: Nest data
FID	year	X	Y	Ann_Rain	Ann_Temp	NDMI	NDMI2019	NDMI2018	NDMI2017	NDMI2016	NDMI2015	NDMI2014	Dist_Riv	Mean_Max	Mean_Min	Mean_Max_S
0	2017	-0.0954644	-0.100021	699.146	16.7823	25	16	14	25	20	14	18	1413.6	22.1417	11.425	26.9
1	2017	-0.0132774	-0.0199505	781.637	17.1792	45	43	45	45	29	36	37	281.95	22.9833	11.375	28.3
2	2017	-0.0346774	-0.0583215	715.411	17.1833	-3	1	0	-3	1	-8	5	146.97	22.875	11.4917	28
3	2017	0.543512	0.418929	596.587	16.4331	14	3	7	14	13	-5	14	22.7917	23.2667	9.575	29.6
4	2017	0.546123	0.419849	596.133	16.4196	15	20	17	15	14	20	23	300.75	23.2667	9.55833	29.6
5	2017	-0.0228354	-0.0144795	810.373	17.0005	14	27	13	14	26	27	26	887.073	22.7833	11.2667	28.05
6	2017	-0.0254534	-0.0468115	729.984	17.2375	4	10	0	4	2	-15	-5	44.3181	22.9917	11.4833	28.2
7	2017	-0.0257224	-0.0463875	730.7	17.2375	19	27	21	19	19	23	17	1.84321	22.9917	11.4833	28.2
8	2017	-0.0258554	-0.0466105	729.984	17.2375	-6	1	-9	-6	1	-6	2	3.20691	22.9917	11.4833	28.2
9	2017	-0.0262784	-0.0473215	730.039	17.2406	12	17	11	12	19	28	33	7.44843	22.9917	11.4917	28.2
10	2017	-0.0251234	-0.0471595	730.063	17.2383	4	13	0	4	8	7	10	89.4019	22.9917	11.4833	28.2
11	2017	-0.142289	0.00978948	789.982	16.8	16	22	22	16	25	23	22	389.292	22.3583	11.2417	27.25
12	2017	-0.13604	0.00918248	804.186	16.7067	19	24	24	19	22	7	9	900.537	22.2833	11.1417	27.15
13	2017	-0.138206	0.00397048	798.142	16.7124	38	42	39	38	41	38	33	1067.75	22.2417	11.175	27.15
14	2017	-0.138458	0.00509648	798.058	16.7199	27	29	33	27	27	39	36	964.588	22.2667	11.2	27.15
15	2017	-0.138046	0.00525648	798.7	16.7199	19	18	19	19	19	27	28	977.909	22.2667	11.1667	27.15
16	2014	0.103298	-0.0449415	724.957	17.1043	0	-5	-9	-3	3	-13	0	2361.46	22.9083	11.3	28.45
17	2014	0.00687255	-0.0690995	718.807	17.0726	24	18	14	18	17	18	24	2766.09	22.7917	11.3667	28.05
18	2014	-0.131875	-0.00621052	834.03	16.3977	15	15	15	15	12	10	15	2238.22	21.8	10.9583	26.6
19	2014	-0.00250545	0.0487445	1046.1	16.1503	26	22	14	20	20	29	26	948.704	21.7667	10.5333	27.1
20	2014	0.000806553	0.232989	889.766	16.9081	34	38	31	28	37	30	34	18.2086	22.9583	10.8583	28.6
21	2014	-0.0726694	-0.0120085	849.821	16.5555	10	6	8	8	7	-2	10	355.866	22.1667	10.9917	27.2
22	2014	-0.0714134	-0.0129275	844.676	16.6118	5	3	-2	0	5	-3	5	329.091	22.225	11.0083	27.3
23	2014	0.0101226	0.0434585	982.731	16.5453	22	18	21	17	20	25	22	1184.43	22.2917	10.7917	27.75
24	2014	0.0104836	0.0265945	948.708	16.6217	25	25	18	24	20	26	25	2735.68	22.3333	10.8917	27.7
25	2014	0.0103636	0.0429665	984.284	16.5295	20	15	18	14	12	17	20	1233.05	22.2917	10.7917	27.75
26	2014	-0.134541	-0.0396305	793.51	16.3706	31	22	11	13	17	27	31	3407.65	21.6417	11.0833	26.35
27	2014	-0.12045	-0.0635745	736.9	16.6445	18	10	2	5	11	12	18	1439.07	22	11.3167	26.75
28	2014	0.0298636	-0.0249105	779.5	17.1008	25	9	7	12	11	22	25	1829.28	22.9083	11.3	28.3
29	2014	-0.0326694	0.0228335	894.53	16.8278	24	25	19	28	22	26	24	117.942	22.6083	11.0167	27.95
30	2014	-0.0325054	0.0225005	894.626	16.8179	26	17	15	18	16	21	26	106.321	22.6	11.0167	27.9
31	2014	0.00627755	0.0561665	969.504	16.7625	23	25	22	25	22	27	23	36.8713	22.575	10.9417	28.05
32	2014	-0.0297364	0.0253035	896.682	16.8492	22	26	34	25	29	23	22	246.665	22.675	11.0417	28
33	2014	-0.0150974	0.0769305	1082.34	16.0967	2	20	9	19	12	6	2	386.569	21.7667	10.4333	27.15
34	2014	-0.0296914	0.0255835	896.682	16.8492	22	20	19	22	15	23	22	256.703	22.675	11.0417	28
35	2014	-0.0121414	-0.0213665	779.634	17.1833	33	27	31	26	22	37	33	444.821	22.9833	11.3833	28.3
36	2014	0.0986726	0.0412665	806.827	17.559	17	20	20	18	19	19	17	2878.08	23.5	11.6167	29.25
37	2014	0.0427336	0.189333	876.912	17.3627	9	17	16	15	15	3	9	859.3	23.425	11.2917	29.2
38	2014	-0.0302834	0.0249415	896.682	16.8583	10	17	13	21	15	12	10	180.495	22.675	11.0417	28
39	2014	0.0502306	0.196583	907.82	17.0576	0	-3	-3	-3	5	-6	0	1921.37	23.0583	11.0833	28.75
40	2014	0.0407836	0.179414	870.337	17.4584	7	3	-6	-6	10	1	7	293.571	23.55	11.3667	29.35
41	2014	-0.0154634	-0.0182885	784.138	17.1792	32	25	28	28	22	31	32	1.63108	22.9833	11.375	28.3
42	2014	-0.0166334	0.00406648	839.291	17.0583	12	22	21	19	24	9	12	26.5116	22.8583	11.2333	28.2
43	2014	0.0138836	0.233664	882.024	16.9898	11	1	5	6	8	10	11	685.03	23.0417	10.9333	28.7
44	2014	-0.0250914	-0.0478555	728.924	17.2385	2	-5	-9	0	0	-2	2	130.117	22.9833	11.4917	28.2
45	2014	-0.0255004	-0.0485215	727.385	17.2417	11	5	0	3	4	19	11	127.014	22.9917	11.4917	28.2
46	2014	-0.0682004	-0.456864	964.661	16.2166	36	45	44	46	40	29	36	633.771	20.4417	11.975	24.3
47	2014	0.255756	0.15648	739.056	17.724	-2	-1	-4	4	4	-5	-2	4166.52	23.7833	11.7	30
48	2014	0.00135255	0.0159535	900.736	16.7879	-3	14	0	-8	-3	-12	-3	2259.08	22.5417	11.0083	27.95
49	2014	-0.0486834	-0.0986995	658.189	17.2661	17	11	23	19	10	15	17	17.8651	22.875	11.6583	27.9
50	2014	0.141753	0.115611	793.231	17.8904	11	18	15	20	14	6	11	2552.2	23.9417	11.8333	29.85
51	2014	0.141762	0.115525	793.231	17.8904	11	16	15	20	19	6	11	2544.18	23.9417	11.8333	29.85
52	2014	0.546534	0.419283	598.888	16.4009	26	27	18	20	16	26	26	329.13	23.2667	9.55833	29.6
53	2014	0.546295	0.43363	571.771	16.4595	25	-8	-12	-3	3	18	25	66.8963	23.375	9.55	29.7
54	2014	0.00445855	0.0464005	1023.6	16.3137	37	38	36	33	34	38	37	878.121	21.9917	10.625	27.35
55	2014	-0.0418304	-0.0871335	672.023	17.2702	21	26	20	28	17	18	21	178.74	22.925	11.6167	28
56	2014	0.00499155	0.00460548	838.294	17.103	5	6	2	4	9	4	5	2192.76	22.9333	11.275	28.35
57	2014	0.00529755	0.00439448	838.294	17.1048	10	6	2	4	9	7	10	2223.01	22.9333	11.275	28.35
58	2014	-0.00408845	0.000475481	848.278	17.0022	36	29	28	25	26	35	36	1154.09	22.775	11.2083	28.15
59	2014	-0.0925554	-0.0682025	734.695	16.7787	17	37	34	38	27	16	17	1411.26	22.2167	11.3333	27.1
60	2014	-0.131011	-0.00584952	835.032	16.3896	36	26	24	24	23	29	36	2266.25	21.7917	10.975	26.6
61	2014	-0.0738024	-0.429553	872.294	16.7196	31	29	26	27	28	31	31	1627.47	21.1917	12.275	25.25
62	2014	-0.201906	-0.0293345	676.023	16.9875	5	-3	-1	-1	1	0	5	2392.53	22.2667	11.7083	26.85
63	2015	-0.0896644	-0.45959	890.158	16.6418	27	6	12	13	14	27	18	593.44	20.925	12.3583	24.9
64	2016	-0.0149974	0.00946848	856.971	17.0024	24	34	23	28	24	33	31	435.362	22.7917	11.1833	28.15
65	2016	-0.0169624	0.00339248	839.96	17.0362	25	27	30	27	25	27	22	41.3794	22.85	11.2083	28.2
66	2016	-0.0146154	-0.00288652	818.761	17.1169	34	38	36	37	34	41	42	8.95786	22.9417	11.2917	28.3
67	2016	-0.0195114	-0.0360455	748.267	17.2083	7	6	4	5	7	16	16	54.2922	22.9833	11.4333	28.25
68	2016	-0.0489694	-0.0983605	660.129	17.2661	34	32	34	35	34	34	28	26.7413	22.875	11.65	27.9
69	2016	-0.0342264	0.0307435	906.284	16.8248	29	33	23	28	29	35	42	91.2313	22.6417	11	28
70	2016	0.0220836	0.0156495	917.05	16.6709	14	26	15	26	14	23	27	2589.09	22.3917	10.9583	27.8
71	2016	0.0249456	0.0166725	921.862	16.6663	17	19	21	19	17	23	22	2266.26	22.3917	10.9333	27.8
72	2015	0.0315196	0.00255348	875.275	16.7556	29	28	28	24	29	18	18	1287.62	22.475	11.0417	27.9
73	2016	0.0314816	0.00253348	875.275	16.7556	29	28	28	24	29	18	18	1291.4	22.475	11.0417	27.9
74	2016	0.00952855	-0.00188152	831.02	17.0953	4	22	9	6	4	27	32	2674.1	22.85	11.2833	28.25
75	2016	0.0112576	-0.00243852	836.095	17.0391	21	35	35	33	21	17	25	2866.15	22.85	11.25	28.25
76	2016	0.290824	0.0919115	579.797	18.6606	32	35	30	40	32	23	19	12.5463	24.8917	12.4333	31.3
77	2016	0.282716	0.177675	700.402	17.84	18	20	16	18	18	23	20	1114.93	23.9583	11.7167	30.25
78	2016	0.282846	0.177548	700.402	17.8806	23	27	22	27	23	29	26	1104.72	24.0167	11.75	30.35
79	2016	0.281512	0.138209	635.659	18.4015	13	21	20	24	13	17	18	1298.65	24.625	12.1917	31
80	2016	0.281576	0.13816	635.659	18.4128	26	47	45	46	26	17	18	1290.2	24.625	12.1917	31
81	2016	0.281763	0.138156	635.659	18.4128	26	47	45	46	26	42	38	1272.34	24.625	12.1917	31
82	2014	0.0415896	0.179231	870.974	17.4583	22	3	4	4	11	12	22	382.525	23.55	11.3667	29.35
83	2014	0.54485	0.421277	588.467	16.4631	35	20	18	20	24	37	35	280.776	23.325	9.59167	29.65
84	2014	0.546111	0.422915	593.827	16.3989	4	-5	-8	-5	0	5	4	484.616	23.2417	9.51667	29.55
85	2014	-0.0192754	-0.0512205	730.589	17.1843	14	21	22	23	21	19	14	687.922	22.9167	11.45	28.15
86	2016	0.154621	0.63187	288.405	17.8875	13	9	23	28	13	18	27	49.6812	24.6583	11.1167	30.6
87	2016	-0.0477814	-0.426108	828.181	17.0083	31	30	31	35	31	22	32	389.577	21.65	12.3667	25.85
88	2016	-0.0474024	-0.425848	828.181	17.0078	29	28	25	35	29	26	32	405.081	21.65	12.3667	25.85
89	2016	-0.0894784	-0.521711	863.298	16.5147	18	29	26	28	18	25	24	776.85	20.4583	12.525	24.15
90	2016	-0.0766114	-0.447763	892.405	16.7435	30	23	26	31	30	36	26	180.415	21.0917	12.3333	25.1
91	2016	-0.0765934	-0.449333	882.776	16.7927	41	44	45	45	41	44	24	48.3041	21.175	12.4083	25.2
92	2016	0.268967	0.15995	696.267	17.9935	-2	-13	-14	-11	-2	8	13	2701.17	24.1583	11.9	30.45
93	2016	0.271404	0.161728	699.519	17.9309	27	23	20	28	27	26	20	2430.81	24.0583	11.8167	30.35
94	2016	0.283552	0.177546	695.825	17.9059	30	34	41	31	30	36	36	1030.21	24.0167	11.775	30.35
95	2016	-0.0185344	-0.0347075	751.529	17.2083	9	8	10	9	9	25	25	6.86965	22.9833	11.4333	28.25
96	2016	-0.0245774	-0.0465855	730.373	17.2375	16	21	15	19	16	26	22	51.4327	22.9917	11.4833	28.2
97	2016	-0.0251614	-0.0468355	730.063	17.2375	8	21	7	10	8	1	10	59.3217	22.9917	11.4833	28.2
98	2016	-0.0258114	-0.0465025	730.7	17.2375	1	1	-9	-6	1	23	17	4.47059	22.9917	11.4833	28.2
99	2016	-0.0266614	-0.0471525	730.483	17.2389	19	18	11	12	19	8	8	51.5772	22.9917	11.4833	28.2
100	2016	-0.0265614	-0.0471525	730.039	17.2406	19	18	11	12	19	38	40	42.2291	22.9917	11.4833	28.2
101	2016	-0.0264274	-0.0486855	727.1	17.2417	11	2	-4	1	11	-2	10	53.7693	22.9917	11.4917	28.2
102	2016	-0.0269444	-0.0483195	726.924	17.2399	2	1	-12	-1	2	11	12	12.4208	22.9833	11.4917	28.2
103	2013	-0.0696364	-0.453916	957.514	16.2772	50	33	31	35	33	46	50	504.521	20.5167	12.025	24.4
104	2014	0.305839	0.216024	845.887	16.4388	20	-6	-6	-4	-6	9	20	98.9614	22.2917	10.65	28.4
105	2015	-0.0713634	-0.148837	635.983	17.0673	10	13	13	12	8	10	17	2525.66	22.4833	11.675	27.3
106	2015	0.0423626	-0.185601	629.034	17.0428	2	1	-1	1	4	2	1	2407.01	22.6667	11.4167	27.75
107	2016	-0.0184954	-0.0150255	808.809	17.0458	16	12	8	10	16	4	11	417.063	22.8167	11.275	28.1
108	2016	-0.0186664	-0.0154085	799.69	17.0458	23	15	0	9	23	29	24	422.866	22.8667	11.275	28.15
109	2016	-0.0193094	-0.0158605	798.464	17.0395	33	35	35	35	33	45	46	475.787	22.775	11.2583	28.05
110	2016	-0.0193094	-0.0160035	798.464	17.0395	33	35	35	35	33	40	32	471.319	22.8667	11.2583	28.15
111	2016	-0.0193614	-0.0159915	798.464	17.0395	33	35	35	35	33	40	32	477.129	22.775	11.2583	28.05
112	2016	-0.0169044	0.00319448	839.96	17.0241	25	27	30	27	25	29	27	48.29	22.85	11.2083	28.2
113	2016	-0.0169144	0.00306148	839.96	17.0241	37	39	43	40	37	43	41	57.1778	22.85	11.2083	28.2
114	2016	-0.0350484	0.0308225	910.308	16.8352	38	43	44	42	38	44	47	56.2477	22.6583	11.0083	28
115	2016	-0.0340154	0.0306005	906.958	16.8248	35	39	40	38	35	38	44	90.0483	22.6417	11	28
116	2016	-0.0349554	0.0308565	910.308	16.8163	38	43	44	42	38	40	42	63.7849	22.6583	11.0083	28
117	2013	0.00863655	0.000408481	826.499	17.1219	40	14	8	3	10	39	40	2565.7	22.95	11.3	28.35
118	2015	-0.0841724	-0.46059	909.292	16.6148	27	22	30	29	30	27	35	939.271	20.7917	12.3333	24.7
119	2013	0.0205586	0.00788848	876.574	16.873	32	39	39	37	26	42	32	2578.75	22.6333	11.0917	28.05
120	2013	-0.0132604	-0.0198255	781.637	17.1792	37	36	36	42	29	36	37	279.788	22.9833	11.375	28.3
121	2013	-0.0146774	0.00838948	853.034	17.0172	18	12	4	16	15	19	18	415.549	22.8417	11.1833	28.2
122	2015	-0.0738614	-0.42948	872.294	16.7196	31	29	26	27	28	31	31	1636.84	21.1917	12.275	25.25
123	2013	0.0295036	-0.0246355	782.122	17.0669	15	9	10	15	10	16	15	1855.43	22.825	11.2833	28.2
124	2014	0.244517	0.132493	679.389	18.271	21	7	7	11	13	24	21	3227.62	24.4333	12.1167	30.7
125	2014	0.00915755	0.0639135	970.182	16.8072	6	5	2	0	6	3	6	397.945	22.6417	10.975	28.15
126	2014	0.00909655	0.0639445	971.334	16.8072	2	5	2	0	6	1	2	405.267	22.6417	10.975	28.15
127	2014	0.0210206	0.0102615	884.32	16.8017	41	37	34	30	27	36	41	2592.63	22.55	11.0583	27.95
128	2016	0.0956226	0.0378305	814.553	17.4667	12	1	4	11	12	2	1	3323.93	23.3917	11.5417	29.05
129	2016	0.0956886	0.0396475	812.923	17.5137	12	7	4	9	12	1	6	3177.99	23.4333	11.575	29.15
130	2016	-0.128123	0.0227785	836.342	16.6411	-3	4	-1	0	-3	5	5	342.507	22.25	11.025	27.2
131	2016	-0.123039	0.0319815	858.93	16.5942	-2	2	-2	-3	-2	-7	-5	347.089	22.2333	10.9583	27.25
132	2016	-0.12145	0.0330115	864.362	16.5784	17	35	36	32	17	7	15	457.003	22.225	10.9333	27.25
133	2016	0.284064	0.178759	691.281	17.9331	-2	-13	-16	-9	-2	-10	-1	941.951	24.0417	11.775	30.35
134	2016	0.283579	0.177597	695.825	17.9059	30	34	41	31	30	19	26	1025.92	24.0167	11.775	30.35
135	2016	-0.0221444	-0.0135525	827.983	16.9879	15	13	11	22	15	11	9	844.015	22.6833	11.2083	27.95
136	2016	-0.0229444	-0.0130695	822.068	16.9462	26	33	34	35	26	35	34	942.654	22.6833	11.2	27.95
137	2016	-0.0229614	-0.0131525	822.068	16.9462	26	33	34	35	26	35	34	941.781	22.6833	11.2	27.95
138	2016	-0.0233614	-0.0131855	822.068	16.9462	29	36	37	35	29	45	37	982.478	22.6833	11.2	27.95
139	2016	-0.0230114	-0.0135695	822.068	16.9808	18	22	20	22	18	25	13	933.936	22.6833	11.2167	27.95
140	2016	-0.0225444	-0.0139525	815.776	16.9879	24	28	24	25	24	28	29	873.218	22.75	11.225	28.05
141	2016	-0.0227944	-0.0142195	816.484	16.9808	24	28	24	25	24	27	26	890.947	22.75	11.2667	28.05
142	2016	-0.0224944	-0.0144855	809.293	17.0167	27	33	27	29	27	28	21	851.28	22.7833	11.2667	28.05
143	2016	-0.0225274	-0.0145525	809.293	17.0167	27	33	27	29	27	30	24	852.669	22.7833	11.2667	28.05
144	2016	-0.0224944	-0.0145855	809.293	17.0167	27	33	27	29	27	30	24	848.145	22.7833	11.2667	28.05
145	2016	-0.0222614	-0.0151025	809.293	17.026	27	30	32	34	27	40	34	807.598	22.7833	11.2667	28.05
146	2016	-0.0222614	-0.0151025	809.293	17.026	27	30	32	34	27	40	34	807.598	22.7833	11.2667	28.05
147	2016	-0.0223774	-0.0152855	805.042	17.026	37	35	36	38	37	37	35	814.026	22.8083	11.2667	28.1
148	2016	-0.0222274	-0.0153025	805.042	17.026	27	30	32	34	27	37	35	797.85	22.8083	11.2667	28.1
149	2016	-0.0216774	-0.0160525	804.3	17.0224	33	27	26	32	33	43	42	716.941	22.8083	11.2667	28.1
150	2016	-0.0218614	-0.0146525	812.82	16.9766	26	21	22	30	26	23	20	779.962	22.7417	11.225	28.05
151	2016	-0.0222114	-0.0136025	823.356	16.9879	15	13	11	22	15	17	17	849.405	22.6833	11.2083	27.95
152	2016	-0.0221944	-0.0136695	823.356	16.9879	15	13	11	22	15	17	17	845.576	22.75	11.2083	28.05
153	2016	-0.0228614	-0.0142855	816.484	16.9808	21	28	22	24	21	27	26	895.815	22.75	11.2667	28.05
154	2016	-0.0231614	-0.0136525	822.068	16.9808	18	22	20	22	18	23	13	946.977	22.725	11.2167	28
155	2016	-0.0228444	-0.0132195	822.068	16.9462	26	33	34	35	26	35	34	927.515	22.6833	11.2083	27.95
156	2016	-0.0370774	0.0370975	928.177	16.6786	29	26	28	24	29	30	29	357.454	22.5333	10.9083	27.9
157	2016	-0.0404104	0.0386595	927.131	16.7303	19	18	18	16	19	22	20	148.348	22.55	10.9083	27.9
158	2016	-0.0233444	-0.0131855	822.068	16.9462	29	36	37	35	29	45	37	980.739	22.6833	11.2	27.95
159	2016	-0.0228444	-0.0144305	816.484	17.0005	26	27	13	14	26	27	26	889.547	22.7833	11.2667	28.05
160	2016	-0.0227054	-0.0142635	815.776	16.9879	24	28	24	25	24	28	21	880.278	22.75	11.2667	28.05
161	2016	0.0289666	0.00378448	869.308	16.8454	11	9	8	8	11	5	13	1586.97	22.625	11.1083	28.05
162	2014	0.0383156	0.177182	870.521	17.4543	27	1	8	13	5	32	27	14.7688	23.55	11.3583	29.35
163	2014	0.0406626	0.197616	875.515	17.3241	9	-5	-10	-1	8	1	9	868.497	23.4083	11.2333	29.15
164	2014	0.0636056	0.15217	872.066	17.5459	17	3	9	13	7	19	17	218.547	23.6167	11.475	29.4
165	2016	0.14189	0.115413	790.654	17.8904	19	16	15	20	19	19	20	2531.49	23.9417	11.8417	29.85
166	2016	-0.00611345	-0.000534519	835.701	17.075	20	21	22	26	20	22	23	934.496	22.8833	11.2667	28.25
167	2016	0.0131736	0.0567975	967.789	16.7875	16	29	18	14	16	21	19	218.451	22.6167	10.9583	28.1
168	2016	0.499049	0.379781	568.562	17.1181	-7	-5	-12	-5	-7	0	-2	331.573	23.9083	10.3333	30.35
169	2016	0.500313	0.380991	564.435	17.1378	4	29	21	15	4	32	22	187.055	23.925	10.3417	30.35
170	2017	0.000666553	0.233802	890.045	16.9013	9	4	5	9	8	17	20	44.6533	22.95	10.8417	28.6
171	2017	0.0161166	0.0553905	1007.11	16.5374	3	12	9	3	8	24	22	556.617	22.3417	10.775	27.8
172	2017	0.0150096	0.0564975	997.285	16.583	5	12	6	5	7	29	25	397.137	22.3083	10.7917	27.8
173	2017	0.0120146	0.0552535	962.041	16.8113	41	45	42	41	26	43	42	215.861	22.6333	10.9917	28.15
174	2017	0.0120986	0.0564285	966.703	16.7976	23	27	22	23	18	23	24	144.891	22.65	11	28.15
175	2017	0.155243	0.632516	288.281	17.8875	35	37	36	35	27	28	31	9.94965	24.6583	11.1167	30.6
176	2017	0.15521	0.632637	288	17.8875	35	37	36	35	27	39	42	17.7234	24.6583	11.1167	30.6
177	2017	-0.0372054	0.0315075	907.72	16.7992	38	37	41	38	39	38	37	46.5394	22.5917	10.975	27.9
178	2017	-0.00337445	0.0456915	1077.91	16.0447	21	17	14	21	18	29	22	1241.22	21.575	10.375	26.9
179	2017	-8.24469e-05	0.0471685	1037.76	16.2634	7	13	10	7	9	0	7	973.365	21.9667	10.5917	27.35
180	2016	-0.00311045	0.0456405	1061.54	16.0447	8	5	1	4	8	31	28	1231.58	21.725	10.45	27.05
181	2016	-0.000556447	0.0468495	1031.63	16.2678	7	2	0	-4	7	-1	7	1019.07	21.875	10.5917	27.25
182	2017	0.0100046	0.0614165	966.525	16.8162	29	36	32	29	26	23	29	269.97	22.6417	10.9917	28.15
183	2017	0.00470155	0.0647125	983.379	16.7224	-4	0	-3	-4	3	-2	5	668.537	22.5583	10.8917	28.05
184	2016	0.00797655	0.0580755	966.351	16.8016	14	21	20	13	14	10	24	186.969	22.6333	10.9667	28.15
185	2017	0.00145655	0.0451275	1048.3	16.1241	21	16	11	21	19	18	26	1092.18	21.7417	10.5083	27.1
186	2017	0.00200055	0.0455065	1041.8	16.1833	23	5	4	23	18	19	22	1038.57	21.8333	10.5083	27.2
187	2017	0.0136136	0.0571495	974.215	16.744	13	18	12	13	12	17	22	237.17	22.5333	10.8917	28.05
188	2017	0.0151336	0.0552555	993.734	16.6286	12	22	22	12	9	30	27	477.707	22.3833	10.85	27.85
189	2017	-0.0458064	0.0453305	966.654	16.6229	21	31	23	21	10	33	31	52.2192	22.3917	10.8417	27.7
190	2017	-0.0256404	-0.0473965	728.526	17.2405	-1	5	-3	-1	6	-9	1	56.0032	22.9917	11.4917	28.2
191	2017	-0.0259054	-0.0469105	729.984	17.2375	-9	-6	-13	-9	-2	-10	1	7.02647	22.9917	11.4833	28.2
192	2017	-0.141872	-0.0199585	768.9	16.6232	17	19	19	17	24	21	20	1988.35	22.1	11.2333	26.9
193	2017	-0.0444554	-0.427709	843.805	16.9217	24	22	18	24	28	27	24	764.014	21.55	12.2917	25.7
194	2017	-0.135927	-0.0323745	772.86	16.5707	28	28	29	28	22	23	20	3040.06	21.8667	11.1917	26.6
195	2017	-0.0850114	-0.422709	836.421	16.8819	10	12	13	10	11	14	10	942.547	21.3583	12.3917	25.45
196	2017	-0.0730384	-0.45182	931.019	16.4809	34	33	31	34	32	27	20	246.558	20.7417	12.2	24.7
197	2017	-0.0772224	-0.45862	927.671	16.4636	40	35	34	40	38	33	29	378.592	20.725	12.225	24.7
198	2013	-0.0877434	-0.0460925	791.837	16.5713	13	9	5	13	11	4	9	1638.49	22.025	11.125	26.9
199	2017	-0.0798214	0.00149848	903.436	16.3302	9	2	2	9	10	0	11	186.424	21.8833	10.7583	26.9
200	2017	-0.0811714	0.00162448	912.688	16.2014	2	-1	7	2	8	-1	7	215.159	21.775	10.7	26.8
201	2017	-0.0829694	0.00491648	917.095	16.225	5	5	10	5	13	0	-7	98.3428	21.7667	10.6833	26.8
202	2017	-0.0719484	-0.0110575	845.502	16.6196	-3	0	-5	-3	5	13	13	237.096	22.225	11.0083	27.3
203	2017	-0.0696064	-0.00812452	848.537	16.6679	13	14	6	13	16	0	6	137.807	22.2917	11.0417	27.4
204	2017	-0.0694294	-0.00747152	850.033	16.6362	2	12	9	2	12	-1	2	196.279	22.2917	11	27.4
205	2016	0.275084	0.0738515	584.511	18.625	18	21	6	22	18	34	33	801.603	24.8167	12.4333	31.15
206	2016	0.276143	0.0740375	583.6	18.6272	7	7	0	8	7	12	13	826.783	24.8167	12.4417	31.15
207	2017	0.240812	0.143443	718.295	17.9724	-21	-6	-13	-21	8	0	5	4318.59	24.075	11.8833	30.3
208	2016	0.193123	0.178401	877.7	17.0453	0	-7	-8	-7	0	-11	7	1337.34	22.9167	11.1333	28.9
209	2017	0.147734	0.0582135	782.81	17.6808	0	-3	-3	0	10	2	6	2520.76	23.6583	11.725	29.5
210	2013	0.0293356	0.0728085	936.139	17.1229	13	28	25	22	16	13	13	205.102	23.0667	11.2	28.65
211	2014	0.0303246	0.0716755	940.344	17.0938	15	4	2	0	5	12	15	356.652	23	11.1917	28.6
212	2016	0.153622	0.0699375	758.989	17.9091	16	5	7	10	16	15	15	1711.25	23.925	11.9	29.8
213	2016	0.189451	0.0957365	700.882	18.3579	6	1	-1	0	6	17	17	800.316	24.4917	12.225	30.55
214	2014	0.0816956	-0.0105985	803.534	16.9944	4	15	2	8	13	2	4	1108.91	22.7833	11.2167	28.3
215	2017	-0.0192814	-0.0382975	745.852	17.2083	2	4	3	2	11	1	4	35.7026	22.9833	11.4333	28.25
216	2017	-0.0197924	-0.0397145	744.577	17.2083	33	33	36	33	22	13	17	32.3813	22.9833	11.4333	28.25
217	2017	-0.0525504	-0.0346405	762.71	17.0597	26	30	28	26	34	34	32	35.7564	22.7667	11.3667	27.9
218	2017	-0.0532294	-0.0350355	764.603	17.04	0	0	-4	0	5	1	5	118.523	22.7333	11.35	27.9
219	2018	0.000696553	0.233527	889.876	16.9013	21	26	21	23	25	9	13	22.5627	22.95	10.8417	28.6
220	2018	0.00131155	0.232567	889.081	16.9195	31	31	31	33	30	30	33	31.7485	22.9583	10.875	28.6
221	2018	0.00162055	0.232621	889.081	16.9195	38	34	38	34	34	20	18	13.6104	22.9917	10.8833	28.7
222	2018	-0.412076	0.14061	662.16	16.8067	20	25	20	25	30	18	20	2787.15	21.5333	12.0833	25.55
223	2018	-0.41695	0.133503	658.833	16.7833	25	0	25	28	30	21	26	2039.7	21.4667	12.1	25.5
224	2018	-0.0261334	-0.0470275	730.039	17.2406	-5	1	-5	-10	0	7	18	8.43501	22.9917	11.4833	28.2
225	2018	-0.0258594	-0.0465825	730.7	17.2375	-9	1	-9	-6	1	-6	2	5.02268	22.9917	11.4833	28.2
226	2018	-0.0246274	-0.0497025	726.493	17.2263	3	0	3	1	2	8	10	269.904	22.975	11.4833	28.2
227	2018	-0.0224884	-0.0147285	809.293	17.0167	36	35	36	38	25	30	24	843.076	22.7833	11.2667	28.05
228	2018	-0.0228174	-0.0143395	816.484	17.0005	22	28	22	24	21	27	26	889.633	22.75	11.2667	28.05
229	2018	-0.0227624	-0.0140175	815.776	16.9808	24	28	24	25	24	32	22	893.891	22.75	11.225	28.05
230	2018	-0.0235204	-0.0135885	826.701	16.9533	1	4	1	2	6	8	10	986.478	22.6833	11.2167	27.95
231	2018	-0.0222994	-0.0137345	815.776	16.9879	11	13	11	22	15	28	22	854.461	22.75	11.225	28.05
232	2018	-0.0302804	0.0250075	896.682	16.8583	13	17	13	21	15	12	10	182.055	22.675	11.0417	28
233	2018	-0.0299724	0.0250345	896.682	16.8583	24	21	24	27	28	21	18	215.989	22.675	11.0417	28
234	2018	-0.0303444	0.0248625	893.449	16.8564	13	17	13	21	15	12	10	172.433	22.675	11.0417	28
235	2018	-0.0167704	0.00427148	839.291	17.0467	7	12	7	8	12	15	13	22.93	22.8583	11.2333	28.2
236	2016	-0.0411854	-0.0857375	674.407	17.2704	10	8	9	10	10	-5	-5	252.086	22.925	11.6167	28
237	2016	-0.0417754	-0.0871925	672.023	17.2702	14	18	13	17	14	18	21	184.797	22.925	11.6167	28
238	2012	-0.0445604	0.0384535	937.463	16.6281	33	29	28	25	28	30	33	250.661	22.4083	10.8583	27.7
239	2013	-0.0458574	0.0398365	952.798	16.5305	30	35	29	34	25	28	30	275.971	22.3	10.7167	27.6
240	2012	-0.0249884	0.0201915	894.473	16.8238	8	0	-10	8	12	10	8	355.109	22.6	11.0333	27.95
241	2016	-0.0235114	-0.0131075	826.701	16.9088	29	36	37	35	29	28	20	1000.64	22.6833	11.2	27.95
242	2016	-0.0234634	-0.0131585	826.701	16.9088	29	36	37	35	29	45	37	993.986	22.6833	11.2	27.95
243	2016	-0.0236244	-0.0129715	826.701	16.9088	20	27	19	29	20	43	34	1016.64	22.6833	11.1417	27.95
244	2016	-0.0234314	-0.0137495	820.241	16.9533	6	4	1	2	6	2	5	972.169	22.725	11.2167	28
245	2016	-0.0232994	-0.0139615	816.484	16.9808	20	23	25	16	20	5	6	951.671	22.725	11.2167	28
246	2016	-0.0230254	-0.0144725	810.373	17.0005	26	27	13	14	26	23	19	907.105	22.7583	11.225	28.05
247	2016	-0.0229454	-0.0144335	816.484	17.0005	26	27	13	14	26	27	26	899.972	22.7583	11.225	28.05
248	2016	-0.0228914	-0.0144665	810.373	17.0005	26	27	13	14	26	27	26	893.274	22.7583	11.2667	28.05
249	2018	-0.0344844	0.0321805	914.472	16.7662	37	38	37	35	31	35	36	196.524	22.55	10.9583	27.9
250	2018	-0.0349484	0.0316265	910.994	16.7715	35	36	35	32	38	37	41	127.527	22.6333	10.9833	28
251	2018	-0.0335124	0.0308495	914.329	16.8032	42	42	42	38	35	31	48	135.886	22.6083	10.975	27.95
252	2018	-0.415471	0.12004	659.714	16.7432	27	25	27	27	28	8	12	876.153	21.3917	12.0917	25.4
253	2018	0.191771	0.0721065	703.37	18.1949	4	7	4	6	7	9	9	1322.57	24.2667	12.1333	30.3
254	2018	0.0874426	0.0686775	821.559	17.7372	12	14	12	12	16	17	20	1635.38	23.7417	11.6917	29.5
255	2018	-0.137646	-0.0254525	791.4	16.4859	15	16	15	16	16	17	21	2588.7	21.8917	11.125	26.65
256	2018	-0.0676464	-0.0142685	833.903	16.6872	40	36	40	34	28	19	16	116.952	22.3917	11.0667	27.5
257	2018	-0.0433384	0.0383055	926.967	16.6732	23	18	23	17	23	24	24	152.389	22.4833	10.8667	27.8
258	2016	-0.0716294	-0.466713	1099.68	15.4432	12	8	10	11	12	6	8	163.568	19.4	11.4917	23.15
259	2018	0.00701055	0.0563135	969.723	16.7729	28	25	28	24	27	32	32	39.5821	22.6	10.9417	28.05
260	2018	0.00699255	0.0562595	969.723	16.7729	28	25	28	24	27	32	32	34.9318	22.575	10.9417	28.05
261	2018	0.00704155	0.0562455	969.723	16.7729	28	25	28	24	27	32	32	32.9151	22.575	10.9417	28.05
262	2018	0.00676055	0.0561725	969.723	16.7651	29	28	29	29	26	33	31	30.3393	22.575	10.9417	28.05
263	2018	0.00648155	0.0558225	969.504	16.758	24	26	24	26	23	34	29	2.32269	22.575	10.9417	28.05
264	2018	0.00717255	0.0562525	969.098	16.7729	28	25	28	25	27	32	32	31.6428	22.575	10.9417	28.05
265	2018	0.00729655	0.0562745	969.098	16.7729	28	25	28	25	27	32	34	31.8384	22.575	10.9417	28.05
266	2018	0.00565955	0.0578935	971.379	16.7551	20	22	20	20	20	23	14	176.697	22.5917	10.9417	28.05
267	2018	0.00560455	0.0576245	970.607	16.7551	20	22	20	20	20	28	25	151.2	22.5833	10.9417	28.05
268	2018	0.00551855	0.0572335	970.607	16.7592	23	24	23	28	30	39	33	113.946	22.5833	10.9417	28.05
269	2018	0.00547555	0.0570795	970.097	16.7592	23	24	23	28	30	34	32	99	22.5833	10.9417	28.05
270	2018	0.00579855	0.0563765	969.263	16.7625	41	39	41	39	33	30	25	50.1836	22.5833	10.9417	28.05
271	2018	0.00609755	0.0563955	969.516	16.7625	27	32	27	32	30	19	21	60.4874	22.5833	10.9417	28.05
272	2018	-0.0706324	-0.0143735	840.275	16.624	11	14	11	15	17	21	16	366.419	22.2417	11.0167	27.3
273	2018	-0.0708124	-0.0135685	841.951	16.6191	7	14	7	11	11	1	8	330.249	22.225	11.0083	27.3
274	2018	-0.0714474	-0.0123335	845.12	16.6155	-3	-1	-3	-2	6	9	8	290.038	22.2417	11.0167	27.3
275	2018	-0.0704384	-0.0118015	840.143	16.661	-2	3	-2	2	7	2	11	179.617	22.2917	11.0417	27.4
276	2018	-0.0697604	-0.0114245	838.128	16.6812	10	12	10	16	17	23	23	104.106	22.3083	11.05	27.4
277	2018	-0.0707674	-0.0109925	842.05	16.6694	-1	2	-1	7	7	-5	7	146.893	22.3	11.0417	27.4
278	2018	-0.0695404	-0.00997952	839.4	16.6826	35	32	35	29	32	27	25	12.9289	22.3167	11.05	27.4
279	2018	0.189491	0.0958095	701.1	18.3579	-1	1	-1	0	6	0	2	803.972	24.4917	12.225	30.55
280	2018	0.189457	0.0957985	701.1	18.3579	-1	1	-1	0	6	17	17	804.976	24.4917	12.225	30.55
281	2014	0.176039	0.113205	735.297	18.195	17	35	34	36	34	19	17	2011.93	24.3083	12.075	30.35
282	2018	-0.0198224	-0.0516165	729.606	17.1918	11	13	11	13	13	11	9	700.986	22.9333	11.45	28.15
283	2018	-0.0198234	-0.0515945	729.606	17.1918	11	13	11	13	13	11	9	699.047	22.9333	11.45	28.15
284	2015	0.0222836	0.0158705	919.67	16.674	4	7	-9	-11	6	4	8	2565.61	22.3917	10.9583	27.8
285	2018	-0.0189024	-0.0161845	790.842	17.0987	9	21	9	15	23	41	39	423.215	22.95	11.2917	28.25
286	2018	0.0255606	0.206028	870.909	17.2893	16	19	16	19	22	22	32	23.5234	23.375	11.1917	29.1
287	2018	0.0262306	0.2053	871.32	17.296	27	16	27	28	22	-2	-4	42.3643	23.375	11.1917	29.1
288	2018	0.0123656	0.221758	883.204	17.0766	1	-2	1	5	2	16	23	161.694	23.1083	11.0167	28.8
289	2018	0.0111496	0.225296	880.407	17.0485	38	40	38	36	34	40	40	72.7685	23.1333	10.9917	28.8
290	2018	0.00358655	0.250667	948.172	16.3498	7	16	7	11	21	11	9	1620.02	22.3083	10.4667	27.9
291	2018	-0.0166024	0.223442	934.78	16.623	25	31	25	22	30	25	27	1049.64	22.6083	10.6333	28.2
292	2018	-0.0103814	0.193134	928.355	16.9143	-1	0	-1	0	1	-16	-9	1071.24	22.95	10.8833	28.6
293	2018	-0.0103544	0.193109	928.355	16.9095	-1	0	-1	0	1	-16	-9	1072.07	22.95	10.8833	28.6
294	2018	0.532783	0.400202	598.977	16.611	31	33	31	34	27	13	10	347.125	23.425	9.80833	29.8
295	2018	0.50037	0.379281	562.139	17.1982	18	16	18	13	18	14	14	177.996	23.95	10.4	30.35
296	2017	0.499878	0.37181	555.3	17.3244	27	31	27	27	14	19	17	41.3101	24.1333	10.5167	30.6
297	2018	0.545926	0.421227	595.32	16.4107	-6	-7	-6	0	3	0	1	351.881	23.2833	9.56667	29.6
298	2018	0.54496	0.421825	588.467	16.4647	2	0	2	10	10	25	19	331.512	23.325	9.59167	29.65
299	2018	0.545287	0.421294	591.439	16.4372	26	26	26	26	30	8	16	308.793	23.2833	9.59167	29.6
300	2018	-0.0646374	-0.451441	915.4	16.5918	45	47	45	44	41	51	50	46.9758	20.95	12.2167	24.95
301	2018	0.0477966	0.0896315	899.675	17.4326	23	23	23	24	23	27	28	344.978	23.4167	11.425	29.1
302	2016	-0.0349354	0.0321015	910.994	16.7715	39	40	39	40	39	41	44	165.748	22.5667	10.9583	27.9
303	2016	-0.0350164	0.0322945	918.056	16.7715	38	40	36	37	38	41	39	172.679	22.5667	10.9583	27.9
304	2018	0.281509	0.138267	635.659	18.4015	20	21	20	24	13	10	15	1301.78	24.625	12.1917	31
305	2017	-0.137216	-0.29239	642.993	16.9631	-2	-3	-6	-2	2	4	4	8698.82	21.7167	12.2	25.95
306	2018	-0.0690504	-0.0119715	835.448	16.6942	7	14	7	7	10	0	10	86.8232	22.3333	11.0667	27.4
307	2014	-0.134348	-0.0198475	824.176	16.3118	23	17	17	19	18	20	23	2786.26	21.65	10.9667	26.4
308	2013	-0.115834	-0.0298435	1032.14	14.9115	9	4	1	8	10	6	9	1202.51	19.9083	9.94167	24.45
309	2017	-0.0108554	-0.0504985	751.883	17.0412	7	7	4	7	9	24	25	1131.96	22.725	11.3333	27.95
310	2018	-0.416892	0.122742	654.853	16.7542	15	14	15	17	18	17	16	1061.74	21.4	12.1083	25.4
311	2017	-0.0125704	-0.0207595	781.136	17.1832	40	35	41	40	24	41	39	381.077	22.9833	11.3833	28.3
312	2018	-0.0214864	-0.0181165	799.7	17.0882	27	28	27	29	19	50	50	632.28	22.8333	11.2917	28.1
313	2018	-0.0222044	-0.0136365	823.356	16.9879	11	13	11	22	15	17	17	847.68	22.6833	11.2083	27.95
314	2018	-0.0259384	-0.0456525	731.741	17.2375	9	19	9	16	16	19	24	68.5546	22.9917	11.4833	28.2
315	2018	-0.0272544	-0.0390295	751.353	17.1576	0	3	0	0	5	3	7	682.697	22.9	11.4083	28.1
316	2017	-0.0511064	-0.0389195	757.762	17.068	33	36	38	33	35	35	28	28.1368	22.7583	11.375	27.9
317	2018	-0.0511234	-0.0366305	758.81	17.0708	-12	-10	-12	-7	0	-1	19	39.8555	22.7667	11.375	27.9
318	2018	-0.0492324	-0.0396705	753.413	17.0886	-6	1	-6	-1	6	1	11	65.8923	22.775	11.4083	27.9
319	2018	-0.0460814	-0.0365435	767.827	16.9989	2	6	2	4	10	3	11	512.536	22.6917	11.325	27.85
320	2018	-0.0495074	-0.0404945	751.627	17.0845	34	34	34	32	32	15	17	8.60304	22.7667	11.4083	27.9
321	2017	-0.0491194	-0.0395735	753.413	17.0886	-1	-4	-6	-1	6	-5	6	80.9327	22.775	11.4083	27.9
322	2017	-0.0511124	-0.0388495	757.762	17.068	33	36	38	33	35	35	28	26.6011	22.7583	11.375	27.9
323	2018	-0.122704	0.0314135	858.667	16.6082	34	36	34	27	19	-2	9	403.543	22.2417	10.9583	27.25
324	2018	-0.121404	0.0305275	862.399	16.5723	35	34	35	42	30	0	10	569.036	22.2167	10.9333	27.2
325	2018	-0.125342	0.0253295	847.587	16.6283	15	17	15	12	16	23	20	450.257	22.25	11.0083	27.25
326	2018	-0.125786	0.0221415	846.995	16.5973	-2	2	-2	2	20	16	12	580.356	22.1917	11	27.15
327	2018	-0.125865	0.0224585	846.995	16.5973	12	11	12	11	15	10	11	556.227	22.1917	11	27.15
328	2018	-0.133199	0.00568448	816.8	16.6114	3	10	3	11	5	0	12	1338.89	22.1417	11.0917	27.05
329	2018	-0.133484	0.00642248	818.706	16.6114	0	3	0	3	5	10	8	1274.82	22.125	11.075	27
330	2018	-0.141117	0.00511548	789.738	16.7563	28	22	28	26	23	26	28	839.597	22.3	11.225	27.15
331	2018	-0.139219	0.00421848	796.064	16.7364	39	40	39	42	35	29	23	994.018	22.2583	11.2083	27.15
332	2014	-0.144039	-6.95185e-05	776.668	16.7973	34	22	21	21	24	31	34	925.455	22.325	11.275	27.15
333	2017	-0.00792545	-0.0689565	718.954	17.0828	16	14	16	16	16	13	28	2739.64	22.7583	11.3833	27.95
334	2018	-0.158316	0.00884348	775.335	16.7725	24	24	24	23	22	24	22	731.95	22.3	11.2583	27.15
335	2018	-0.154637	0.00597648	767.763	16.8302	19	29	19	21	29	23	23	341.379	22.3583	11.3083	27.15
336	2018	-0.0201144	-0.0420135	738.773	17.2174	14	17	14	16	13	15	17	14.044	22.9833	11.4417	28.25
337	2018	0.0195576	-0.0728835	719.459	17.0219	20	21	20	46	41	44	47	1995.94	22.7333	11.3333	28
338	2018	0.0691596	-0.0236855	778.03	17.0483	5	7	5	7	7	11	12	1905	22.825	11.2667	28.3
339	2018	0.0695296	-0.0231485	781.463	17.0409	0	-2	0	0	5	-2	-1	1964.04	22.825	11.2583	28.3
340	2018	-0.0338134	-0.0152045	848.757	16.6928	6	7	6	6	10	14	14	2010	22.35	11.025	27.55
341	2018	-0.0366634	0.0281385	925.501	16.7311	28	30	28	28	23	29	33	246.134	22.475	10.925	27.8
342	2018	-0.0259854	0.0201925	893.459	16.8318	0	0	0	5	14	6	10	278.959	22.6	11.0333	27.95
343	2017	-0.0868684	-0.447279	862.081	16.8393	27	28	27	27	27	32	32	312.451	21.2333	12.475	25.25
344	2018	-0.0868274	-0.447311	862.081	16.8393	27	28	27	27	27	32	32	310.26	21.2333	12.475	25.25
345	2018	-0.0978054	-0.45917	871.184	16.7524	26	30	26	29	26	27	18	219.412	21.0167	12.5	24.95
346	2018	-0.0127774	-0.0204185	781.1	17.1832	40	41	40	42	36	44	44	348.718	22.9833	11.3833	28.3
347	2018	0.0886116	-0.258552	691.904	16.4038	12	16	12	16	16	12	13	1473.24	21.8333	10.9083	26.8
348	2018	-0.0441864	0.0376835	930.846	16.6375	6	9	6	6	11	35	34	262.542	22.4167	10.8583	27.7
349	2018	-0.146747	-0.00981852	761.047	16.8157	29	34	29	31	27	28	28	1205.45	22.3	11.325	27.15
350	2018	0.0476446	0.11533	892.276	17.4866	23	31	23	26	23	38	37	581.356	23.5417	11.4417	29.25
351	2018	0.0477826	0.110804	892.196	17.5	7	13	7	6	2	20	24	819.893	23.5417	11.4417	29.25
352	2015	0.0352376	0.116568	927.286	17.2623	2	4	3	1	0	2	6	1702.44	23.2667	11.2833	28.95
353	2016	0.0353406	0.120845	940.515	17.1909	20	23	21	24	20	12	10	1556.39	23.1833	11.2	28.85
354	2018	0.0303366	0.13084	924.261	17.2668	6	25	6	17	18	-1	8	1912.57	23.2833	11.2583	28.95
355	2018	0.0298816	0.130083	924.415	17.2668	46	45	46	45	34	34	21	1976.82	23.275	11.2333	28.95
356	2018	0.0399116	0.136655	893.241	17.4815	40	43	40	42	36	40	37	768.61	23.5417	11.4167	29.25
357	2018	0.0409616	0.137174	889.239	17.487	10	8	10	12	7	28	33	650.381	23.575	11.425	29.35
358	2018	-0.0224454	-0.0327475	755.912	17.2031	15	16	15	25	22	20	23	476.853	22.9833	11.425	28.25
359	2019	-0.139272	0.00425848	796.064	16.7455	40	40	39	42	35	29	23	988.137	22.2583	11.2083	27.15
360	2019	-0.136512	0.0189165	814.407	16.7333	8	8	15	11	12	34	36	157.562	22.325	11.1417	27.25
361	2019	-0.0732984	-0.457762	931.81	16.4535	42	42	44	42	39	39	24	62.6212	20.7333	12.175	24.7
362	2019	-0.0747134	-0.458679	942.867	16.3833	45	45	50	47	47	56	56	102.118	20.625	12.1417	24.55
363	2019	-0.0744694	-0.458522	942.495	16.3833	43	43	49	45	45	49	45	73.7182	20.625	12.1417	24.55
364	2019	-0.0739234	-0.459173	950.65	16.3926	31	31	29	26	29	20	21	19.5771	20.6833	12.1417	24.6
365	2019	-0.0738714	-0.458512	940.111	16.4096	30	30	30	31	29	28	28	7.60505	20.6833	12.1417	24.6
366	2019	-0.0726204	-0.457452	925.331	16.4547	49	49	50	46	40	38	39	140.373	20.8	12.2	24.7
367	2019	-0.0803464	-0.44864	867.483	16.8545	37	37	40	37	40	44	34	59.4662	21.2583	12.4667	25.25
368	2019	-0.0781414	-0.449401	876.018	16.8082	39	39	37	36	35	18	22	26.1533	21.2	12.4167	25.2
369	2019	-0.0781044	-0.448785	876.185	16.8105	28	28	25	26	28	29	19	27.6949	21.2167	12.4167	25.25
370	2019	-0.0765184	-0.450462	884.997	16.7801	49	49	49	45	45	53	25	24.8877	21.15	12.4083	25.15
371	2019	-0.0765884	-0.450404	884.997	16.7801	49	49	49	45	45	53	25	28.895	21.15	12.4083	25.15
372	2019	-0.0868114	-0.447357	862.081	16.8393	34	34	30	33	31	32	32	311.001	21.2333	12.475	25.25
373	2019	-0.0966074	-0.445503	854.323	16.8418	32	32	28	31	28	32	33	783.755	21.1917	12.5	25.2
374	2019	-0.0830824	-0.44171	873.282	16.7438	12	12	12	15	14	11	15	317.255	21.125	12.3583	25.15
375	2019	0.154792	0.632136	288.405	17.8875	35	35	44	46	26	41	40	42.0425	24.6583	11.1167	30.6
376	2019	-0.0168264	0.00295648	839.515	17.0241	31	31	34	30	34	43	41	56.0278	22.85	11.2083	28.2
377	2019	-0.123926	0.0366485	867.055	16.5635	25	25	15	8	6	-4	51	50.8629	22.2	10.925	27.2
378	2019	-0.0713054	-0.0124965	842.162	16.6238	-1	-1	-3	-2	6	1	5	291.133	22.2417	11.0167	27.3
379	2019	-0.0694154	-0.0106945	836.022	16.697	29	29	30	26	31	38	35	28.005	22.3167	11.0583	27.4
380	2019	-0.0693504	-0.0107795	836.022	16.697	33	33	32	26	36	38	35	29.2575	22.3167	11.0667	27.4
381	2019	-0.0120634	-0.0306715	758.16	17.2156	32	32	36	33	26	28	29	414.715	22.9917	11.425	28.3
382	2019	0.0984886	0.0418765	806.63	17.5625	20	20	21	24	18	5	12	2839.21	23.5083	11.6167	29.25
383	2019	-0.224859	0.134225	937.034	15.7475	17	17	11	13	21	19	15	546.894	21.1583	10.3417	25.8
384	2018	-0.221227	0.131337	947.49	15.6917	21	28	21	27	15	18	15	1007.43	21.0833	10.3	25.7
385	2017	-0.221159	0.130583	946.864	15.6917	38	39	36	38	29	37	22	1063.63	21.0833	10.3	25.7
386	2019	-0.23074	0.141887	919.846	15.7994	24	24	35	41	40	46	11	116.875	21.225	10.4	25.85
387	2019	-0.23032	0.140882	917.859	15.8224	26	26	19	25	29	21	11	69.151	21.25	10.4167	25.9
388	2019	-0.23014	0.140842	917.859	15.8224	20	20	15	22	23	28	13	77.9107	21.25	10.4167	25.9
389	2019	-0.279436	0.105377	875.452	15.7437	33	33	29	34	36	30	14	843.471	20.8167	10.675	25.15
390	2019	0.0980796	0.0412115	807.735	17.554	19	19	20	22	22	22	25	2915.23	23.4833	11.6167	29.15
391	2019	-0.0157994	-0.0475715	743.284	17.137	7	7	7	5	9	16	20	671.106	22.9	11.4083	28.15
392	2019	-0.145651	0.00995848	784.936	16.8011	15	15	11	10	6	19	22	227.543	22.3583	11.2417	27.25
393	2019	-0.120292	0.0144605	891.5	16.2396	40	40	44	40	30	57	55	1500.59	21.7	10.75	26.6
394	2019	-0.111647	0.0394135	916.836	16.3591	30	30	17	12	8	-6	-10	918.657	21.975	10.7333	27
395	2019	-0.122858	0.0366965	868.437	16.5625	9	9	1	-4	10	1	44	151.163	22.2	10.925	27.2
396	2019	-0.108557	0.0397135	931.772	16.271	37	37	35	31	21	22	19	1219.87	21.925	10.675	26.95
397	2019	-0.122814	0.0371555	870.518	16.562	6	6	1	-6	7	0	51	134.178	22.2	10.925	27.2
398	2019	-0.0696664	-0.0107565	838.032	16.6827	31	31	32	25	37	33	32	50.5373	22.3167	11.05	27.4
399	2019	-0.0575584	-0.447622	911.133	16.6066	33	33	31	27	22	31	30	767.587	21	12.1917	25
400	2019	-0.0771204	-0.458484	926.865	16.4636	35	35	34	40	38	41	28	366.058	20.725	12.225	24.7
401	2019	-0.0873914	-0.467778	924.78	16.5083	38	38	38	36	39	45	32	331.605	20.6167	12.3083	24.5
402	2019	-0.0493694	-0.422169	817.008	17.0729	27	27	26	38	38	40	41	16.4268	21.7417	12.4167	25.95
403	2019	-0.0860404	-0.44234	850.586	16.9457	40	40	42	38	32	42	36	8.49458	21.3667	12.525	25.4
404	2019	0.0572446	-0.271701	703.312	16.3903	6	6	4	3	7	14	15	1443.94	21.7333	11.0333	26.55
